# Supplementary material for: Temporal expression analysis of angiogenesis-related genes in brain development
Source: Vasc Cell. 2012 Oct 1;4:16. doi: 10.1186/2045-824X-4-16 (PMC3517775; doi:10.1186/2045-824X-4-16)
Supplement: Additional file 1 — Table S1. Normalized expression levels of genes analyzed on the arrays. [file 2045-824X-4-16-S1.xls]

## Sheet: supplementary table
Position	UniGene	RefSeq Number	Symbol	Description	Embryonic						Postnatal								Adult
					E12	E14	E16	E18	E20	Eav	P1	P3	P5	P7	P9	P11	P13	Pav
1	Mm.343110	NM_008084	Gapdh	Glyceraldehyde-3-phosphate dehydrogenase	1.0549	1.07552	1.18389	1.0917	1.08764	1.09873	1.01927	1.05997	1.05367	1.03203	1.06647	0.990459	1.18043	1.05747	1.19228
2	Mm.347390	NM_009633	Adra2b	Adrenergic receptor, alpha 2b	0.120176	0.136271	0.0614037	0.287348	0.106292	0.142298	0.0600921	0.173216	0.11484	0.226201	0.266135	0.143015	0.0883962	0.153128	0.0393516
3	Mm.309336	NM_009640	Angpt1	Angiopoietin 1	0.0559926	0.0658347	0.0313091	0.0651172	0.0575969	0.0551701	0.0171692	0.16469	0.0450869	0.10506	0.0486808	0.0969617	0.0695155	0.0781663	0.0278421
4	Mm.435498	NM_007426	Angpt2	Angiopoietin 2	0.115076	0.118673	0.0512822	0.0954043	0.0652416	0.0891353	0.0847727	0.110697	0.0493981	0.132995	0.0729459	0.114612	0.067799	0.0904599	0.0673033
5	Mm.6645	NM_009652	Akt1	Thymoma viral proto-oncogene 1	1.0549	1.07528	0.639138	0.961732	0.717657	0.88974	1.01347	0.72473	0.820332	0.604853	0.779652	0.864889	0.340998	0.73556	0.286861
6	Mm.28341	NM_013913	Angptl3	Angiopoietin-like 3	0.122442	0.0628927	0.0607289	0.0452792	0.0111005	0.0604887	0.021998	0.0443789	0.0490665	0.118542	0	0.0875548	0.0580726	0.0542303	0.055465
7	Mm.196189	NM_020581	Angptl4	Angiopoietin-like 4	0.258998	0.149041	0.0884274	0.0446734	0.0582252	0.119873	0.189934	0.0597563	0.0706433	0.119513	0.00813574	0.0985179	0.102414	0.092702	0.109176
8	Mm.4487	NM_008486	Anpep	Alanyl (membrane) aminopeptidase	0.148507	0.0616426	0.0559037	0.0182841	0.0252379	0.061915	0.0172179	0.0509481	0.032383	0.114655	0.00772206	0.081782	0.0660826	0.0529701	0.070811
9	Mm.43133	NM_174991	Bai1	Brain-specific angiogenesis inhibitor 1	0.359239	0.323397	0.0541162	0.30216	0.142526	0.236288	0.467177	0.223121	0.278731	0.154663	0.470046	0.157798	0.168782	0.274331	0.0533823
10	Mm.4686	NM_011330	Ccl11	Small chemokine (C-C motif) ligand 11	0.0247254	0.0271141	0.0211876	0.0772697	0.0363384	0.0373271	0.0217053	0.0964879	0.0631099	0.124177	0.0943988	0.11682	0.0546397	0.0816198	0.0139211
11	Mm.290320	NM_011333	Ccl2	Chemokine (C-C motif) ligand 2	0.0223558	0.0519867	0.0252362	0	0.0334062	0.026597	0.0352651	0.121855	0.0467451	0.0953433	0.0564335	0.0843708	0.0512069	0.0701743	0.0259787
12	Mm.21767	NM_009868	Cdh5	Cadherin 5	0.0793272	0.102055	0.0253712	0.0661772	0.152894	0.0851649	0.0413621	0.177691	0.146787	0.198338	0.0938537	0.199219	0.203969	0.151603	0.100626
13	Mm.4352	NM_009929	Col18a1	Procollagen, type XVIII, alpha 1	0.280375	0.160777	0.0341432	0.0748091	0.0883851	0.127698	0.0888211	0.0562134	0.0467451	0.111594	0.0620522	0.111678	0.0643662	0.0773528	0.0653303
14	Mm.389135	NM_007734	Col4a3	Procollagen, type IV, alpha 3	0.0344094	0.0397767	0.0406209	0.0293785	0.00785412	0.0304079	0.00321922	0.0449306	0.0397808	0.0884463	0.0315777	0.0908487	0.0523512	0.0501649	0.0654399
15	Mm.1238	NM_009971	Csf3	Colony stimulating factor 3 (granulocyte)	0.155924	0.151865	0.0990661	0.114182	0.106711	0.12555	0.0948206	0.0989625	0.087652	0.140404	0.0668785	0.12858	0.144943	0.108892	0.141512
16	Mm.393058	NM_010217	Ctgf	Connective tissue growth factor	0.327714	0.129061	0.0599523	0.069969	0.0739335	0.132126	0.729543	0.0768985	0.0630725	0.301091	0.107144	0.283436	0.173932	0.247874	0.125289
17	Mm.21013	NM_008176	Cxcl1	Chemokine (C-X-C motif) ligand 1	0.0180804	0.0139127	0.0196942	0.0639057	0.0024086	0.0236003	0.0111209	0.0514495	0.0357143	0.100578	0.289439	0.075663	0.0609333	0.0892712	0
18	Mm.877	NM_021274	Cxcl10	Chemokine (C-X-C motif) ligand 10	0.0179774	0.0188592	0.0224022	0.0477021	0.0112052	0.0236292	0.0100479	0.051951	0.0434288	0.0960721	0.0682655	0.083194	0.0546397	0.0582284	0.0256498
19	Mm.131723	NM_019494	Cxcl11	Chemokine (C-X-C motif) ligand 11	0.0181319	0.0310368	0.0213226	0.0442191	0.0144516	0.0258324	0.00941377	0.0822891	0.0348063	0.0885418	0.0488107	0.0716622	0.0351868	0.0529587	0.0370497
20	Mm.4979	NM_009140	Cxcl2	Chemokine (C-X-C motif) ligand 2	0.0307006	0.0390439	0.0395413	0.0387674	0.0211538	0.0338414	0.00946255	0.0657337	0.0228676	0.105303	0.0443766	0.0837824	0.0351868	0.0523875	0.0254306
21	Mm.4660	NM_009141	Cxcl5	Chemokine (C-X-C motif) ligand 5	0.0268888	0.0284396	0.0211876	0.0442191	0.0141374	0.0269745	0	0.042215	0.0228676	0.0874841	0.0336461	0.0781813	0.0308958	0.0421843	0.044942
22	Mm.766	NM_008599	Cxcl9	Chemokine (C-X-C motif) ligand 9	0.0373456	0.14625	0.0319839	0.16567	0.230073	0.122265	0.0292656	0.127263	0.0407189	0.146052	0.0677059	0.105434	0.0803862	0.0852608	0.120357
23	Mm.287977	NM_138302	Ecgf1	Endothelial cell growth factor 1 (platelet-derived)	0.0494507	0.0707489	0.0793525	0.0679945	0.0372809	0.0609655	0.0190227	0.0594728	0.0596005	0.137732	0.0522618	0.138382	0.067799	0.0763244	0.0941589
24	Mm.982	NM_007901	Edg1	Endothelial differentiation sphingolipid G-protein-coupled receptor 1	0.669645	0.537282	0.0794969	0.181874	0.149438	0.323547	0.394696	0.233228	0.138607	0.670075	0.482077	0.735449	0.392395	0.435218	0.148089
25	Mm.15675	NM_010107	Efna1	Ephrin A1	0.142222	0.119783	0.0204016	0.0657229	0.0381187	0.0772496	0.221199	0.0260006	0.018888	0.108218	0.16368	0.0720152	0.0512069	0.0944582	0.0509708
26	Mm.1478	NM_007909	Efna2	Ephrin A2	0.0844268	0.326372	0.0361675	0.494436	0.352598	0.2588	0.0664329	0.277278	0.0789134	0.306898	0.23704	0.186392	0.158198	0.187307	0.15927
27	Mm.331159	XM_892839	Efna3	Ephrin A3	0.0372941	0.0523423	0.0303645	0.0766263	0.0424123	0.0478079	0.0312167	0.025825	0.0418811	0.114533	0.0699122	0.0909604	0.0460576	0.0600552	0.0690572
28	Mm.209813	NM_010111	Efnb2	Ephrin B2	0.992311	1.01648	0.434009	0.602258	0.47575	0.704161	0.904064	0.64713	0.254236	0.561615	0.690297	0.756748	0.237821	0.578844	0.188976
29	Mm.366162	NM_010113	Egf	Epidermal growth factor	0.0662433	0.0740358	0.034548	0.0396761	0.0214679	0.0471942	0.0260952	0.0522768	0.0228676	0.113683	0.0591565	0.0849591	0.0351868	0.0563179	0.056013
30	Mm.225297	NM_007932	Eng	Endoglin	0.0266313	0.0603817	0.0213226	0.0448249	0.0179074	0.0342136	0.0212176	0.0387	0.0435974	0.11882	0.0370935	0.0798992	0.0351868	0.053502	0.0755244
31	Mm.1415	NM_010137	Epas1	Endothelial PAS domain protein 1	0.00803574	0.0393672	0.0342272	0.0694929	0.00408414	0.0310414	0.00536536	0.0335225	0.0512112	0.140088	0.019443	0.0723682	0.0334704	0.0507812	0.101832
32	Mm.34533	NM_010144	Ephb4	Eph receptor B4	0.563171	0.494111	0.0965246	0.213101	0.260129	0.325407	0.40098	0.221945	0.101392	0.227173	0.143685	0.227577	0.100125	0.203268	0.158503
33	Mm.4791	NM_007950	Ereg	Epiregulin	0.0165351	0.00507581	0.0160594	0.0439162	0	0.0163173	0.00614578	0.0260006	0.00960228	0.0744528	0.0888375	0.0447153	0.0351868	0.0407059	0.0787033
34	Mm.89048	NM_010168	F2	Coagulation factor II	0.0491931	0.0439688	0.0211876	0.0666315	0.0159177	0.0393798	0.0498003	0.0310152	0.0257417	0.0807686	0.070049	0.0680144	0.0454854	0.0529821	0.108628
35	Mm.241282	NM_010197	Fgf1	Fibroblast growth factor 1	0.0156079	0.0495296	0.0211876	0.0654201	0.0258662	0.0355223	0.0147304	0.0392185	0.0354696	0.11259	0.123001	0.067426	0.0523512	0.063541	0.130332
36	Mm.57094	NM_008006	Fgf2	Fibroblast growth factor 2	0.0100962	0.0371795	0.0232119	0.0507308	0.016546	0.0275529	0.0119501	0.0263694	0.0108183	0.0934	0.064948	0.082841	0	0.0414753	0.107751
37	Mm.3403	XM_485825	Fgf6	Fibroblast growth factor 6	0.00958107	0.0533984	0.0224022	0.044984	0.0214679	0.0303667	0.0081456	0.0335225	0.0220938	0.0915418	0.0500555	0.0780165	0.0326122	0.0451411	0.119261
38	Mm.6904	NM_008010	Fgfr3	Fibroblast growth factor receptor 3	0.0147837	0.0283858	0.0190284	0.0450134	0.00586441	0.0226151	0.00790172	0.0327703	0.0243102	0.126485	0.0290956	0.0797816	0.0102986	0.0443775	0.119918
39	Mm.297978	NM_010216	Figf	C-fos induced growth factor	0.0169472	0.0485597	0.0168691	0.0595512	0.0189546	0.0321764	0.0467762	0.0474379	0.0434731	0.133164	0.0477113	0.0776635	0.0343286	0.0615077	0.155105
40	Mm.389712	NM_010228	Flt1	FMS-like tyrosine kinase 1	0.0561472	0.0581617	0.0324218	0.0827208	0.0333015	0.0525506	0.0261927	0.0425487	0.0363982	0.141497	0.0566744	0.0847709	0.0472019	0.0621834	0.145459
41	Mm.150813	NM_022721	Fzd5	Frizzled homolog 5 (Drosophila)	0.0193682	0	0.0203779	0.0491007	0.00125666	0.0180207	4.8776e-05	0.00936475	0	0.0699589	0.0798406	0.0644842	0.0494904	0.0390268	0.131866
42	Mm.193925	NM_010303	Gna13	Guanine nucleotide binding protein, alpha 13	0.0263737	0.0132553	0.0244265	0.0561825	0.0271229	0.0294722	0.00868213	0.0376361	0.0311584	0.0845337	0.0777721	0.0586006	0.0540676	0.0503501	0.141512
43	Mm.430844	NM_010402	Hand2	Heart and neural crest derivatives expressed transcript 2	0.00618134	0.00831959	0.0276654	0.0289527	0.0230388	0.0188316	0.00438984	0.0199831	0.0313795	0.0800398	0.0699122	0.0686027	0.0351868	0.0442134	0.114986
44	Mm.267078	NM_010427	Hgf	Hepatocyte growth factor	0	0.0233099	0.0240217	0.0417962	0.0185357	0.0215327	0.00536536	0.0260006	0.0100445	0.0995943	0.0674301	0.0740156	0.0343286	0.0452542	0.114876
45	Mm.3879	NM_010431	Hif1a	Hypoxia inducible factor 1, alpha subunit	0.212844	0.10601	0.0341432	0.0655143	0.0670218	0.0971067	0.0971618	0.0338864	0.022757	0.114195	0.0872868	0.101316	0.0540676	0.0729529	0.13647
46	Mm.57127	NM_010502	Ifna1	Interferon alpha 1	0.00293614	0.00710183	0.0186235	0.0441048	0.0220963	0.0189725	0.0165351	0.0421726	0.0297213	0.117497	0.0587428	0.067426	0.0257465	0.0511202	0.107313
47	Mm.240327	NM_008337	Ifng	Interferon gamma	0.00154533	0.0184281	0.0172493	0.0703031	0.0642991	0.034365	0.00331677	0.0338986	0.0346037	0.109808	0.057226	0.0566002	0.0266047	0.0460083	0.129564
48	Mm.268521	NM_010512	Igf1	Insulin-like growth factor 1	0.0273009	0.0224478	0.0213557	0.136329	0.0699541	0.0554775	0.0392647	0.0589714	0.0531988	0.135667	0.0514344	0.0603726	0.0460576	0.0635666	0.117616
49	Mm.874	NM_010548	Il10	Interleukin 10	0.0570744	0.0391409	0.0160594	0.118725	0.0766562	0.0615312	0.0210225	0.0669444	0.0187774	0.0942502	0.116934	0.0743686	0.110424	0.0718173	0.0694956
50	Mm.103783	NM_008351	Il12a	Interleukin 12A	1.01225	1.07494	0.531581	1.08839	0.87453	0.916338	0.727553	0.995816	0.97115	0.929261	0.960155	0.768633	0.945849	0.899774	0.478687
51	Mm.1410	NM_008360	Il18	Interleukin 18	0.282899	0.316942	0.126991	0.286364	0.312804	0.2652	0.145548	0.612905	0.495333	0.906568	0.713325	0.684498	0.573193	0.590196	0.2303
52	Mm.222830	NM_008361	Il1b	Interleukin 1 beta	0.0236436	0.0872911	0.0394063	0.0557282	0.0232482	0.0458635	0.0298997	0.047513	0.0228676	0.0874487	0.0710153	0.0693088	0.0603612	0.0554877	0.0521765
53	Mm.1019	NM_031168	Il6	Interleukin 6	0.00721156	0.0263705	0.0236168	0.0486638	0.0268087	0.0265343	0.0095601	0.0371956	0.0301635	0.0874487	0.0602596	0.0646019	0.0300375	0.0456096	0.102599
54	Mm.227	NM_008402	Itgav	Integrin alpha V	0.0134444	0.00709105	0.0185726	0.0562196	0.0181168	0.0226889	0.0235588	0.0429248	0.0331482	0.0868414	0.0486765	0.0624838	0.00944037	0.0438677	0.0759629
55	Mm.87150	NM_016780	Itgb3	Integrin beta 3	0.00525414	0.0171026	0.0193314	0.0659115	0.0195829	0.0254365	0.0110722	0.0364058	0.0229278	0.0998372	0.0522618	0.0636605	0.0351868	0.0459074	0.0637957
56	Mm.22398	NM_013822	Jag1	Jagged 1	0.250087	0.181986	0.0322239	0.166313	0.0491144	0.135945	0.209737	0.0277557	0.0392638	0.1251	0.071429	0.0870772	0.0523512	0.0875306	0.0800186
57	Mm.285	NM_010612	Kdr	Kinase insert domain protein receptor	0.120072	0.0477622	0.0125506	0.0749416	0.0252379	0.056113	0.0398988	0.0339737	0.00694922	0.065465	0.0693606	0.0420089	0.0563562	0.0448589	0.00997493
58	Mm.4339	XM_203796	Lama5	Laminin, alpha 5	0.0155564	0.0173073	0.00931177	0.0662715	0.0198971	0.0256688	0.0134622	0.0463301	0.0332587	0.054534	0.0668785	0.052364	0.039764	0.0437988	0.0161133
59	Mm.46561	NM_010701	Lect1	Leukocyte cell derived chemotaxin 1	0.181628	0.0761803	0.0179488	0.0775349	0.025971	0.0758527	0.997323	0.0547514	0.0435393	0.0787038	0.0718427	0.0678967	0.0506347	0.194956	0.0163326
60	Mm.277072	NM_008493	Lep	Leptin	0.00772667	0.0441844	0.0125506	0.0463233	0.0226199	0.026681	0.0111209	0.0475559	0.035359	0.0743314	0.0692227	0.0547174	0.0414804	0.047684	0.0390228
61	Mm.311337	NM_011951	Mapk14	Mitogen activated protein kinase 14	0.76465	0.898958	0.17166	0.399227	0.345581	0.516015	0.709935	0.379031	0.142366	0.824811	0.537924	0.762867	0.38696	0.534842	0.172314
62	Mm.906	NM_010784	Mdk	Midkine	0.976085	1.01785	0.0544334	0.354244	0.260338	0.532589	1.01366	0.182197	0.072944	0.190322	0.136515	0.138029	0.186805	0.274354	0.128797
63	Mm.131266	NM_021412	Mmp19	Matrix metallopeptidase 19	0.00499658	0.0182234	0.0162275	0.0677287	0.0459728	0.0306298	0.0246807	0.0261684	0.0727229	0.0874487	0.0468839	0.0483632	0.0334704	0.048534	0.0611649
64	Mm.29564	NM_008610	Mmp2	Matrix metallopeptidase 2	0.195794	0.147953	0.0373873	0.147681	0.138442	0.133451	0.520992	0.0912105	0.060342	0.12923	0.0852184	0.0887246	0.110996	0.155245	0.109943
65	Mm.4406	NM_013599	Mmp9	Matrix metallopeptidase 9	0.111882	0.101225	0.0222673	0.12164	0.0762374	0.0866504	0.0813096	0.084671	0.00827575	0.0700804	0.0801163	0.075663	0.0889684	0.0698692	0.0509708
66	Mm.173813	NM_010929	Notch4	Notch gene homolog 4 (Drosophila)	0.115746	0.0913	0.0113361	0.0763605	0.0411556	0.0671795	0.0783343	0.0448052	0.0589049	0.0493113	0.061087	0.0420089	0.0546397	0.0555845	0.0295959
67	Mm.2740	NM_008726	Nppb	Natriuretic peptide precursor type B	0.00700552	0.0160896	0.0103914	0.0467935	0.0250285	0.0210617	0.00390208	0.0673791	0.0551464	0.0455462	0.0431608	0.0314184	0.0291793	0.0393903	0.0268556
68	Mm.4627	NM_008727	Npr1	Natriuretic peptide receptor 1	0.0695916	0.170875	0.0211876	0.254565	0.238556	0.150955	0.0682377	0.156454	0.0596787	0.162995	0.132516	0.116613	0.151046	0.121077	0.154776
69	Mm.271745	NM_008737	Nrp1	Neuropilin 1	0.795281	1.07465	0.973957	1.0194	0.928986	0.958455	1.00718	0.864135	0.461285	0.904969	0.962468	0.875225	0.737017	0.830325	0.517381
70	Mm.266341	NM_010939	Nrp2	Neuropilin 2	0.0488326	0.0799737	0.0206478	0.0808665	0.0981242	0.065689	0.0746761	0.0628074	0.0122553	0.0959506	0.0659133	0.0654256	0.0454854	0.0603591	0.0555746
71	Mm.432468	NM_153561	Nudt6	Nudix (nucleoside diphosphate linked moiety X)-type motif 6	0.0466176	0.143039	0.0375501	0.112062	0.201799	0.108213	0.0760418	0.0875042	0.0409968	0.176598	0.103145	0.154386	0.0901126	0.104112	0.135264
72	Mm.2675	NM_008808	Pdgfa	Platelet derived growth factor, alpha	0.55214	0.872189	0.172739	0.902857	0.845732	0.669131	0.992056	0.67145	0.481515	0.983532	1.00808	0.946194	0.845342	0.846881	0.484395
73	Mm.144089	NM_011057	Pdgfb	Platelet derived growth factor, B polypeptide	0.0238497	0.00740358	0.0164643	0.0604598	0.0151846	0.0246724	0.00541414	0.0285079	0.0216516	0.0269633	0.049366	0.0370667	0.0351868	0.0291652	0.0117288
74	Mm.343951	NM_008816	Pecam1	Platelet/endothelial cell adhesion molecule 1	0.0308037	0.0178031	0	0.0668201	0.0525703	0.0335994	0.0228272	0.0419219	0.0307162	0.0408094	0.0295093	0.0262408	0.0449133	0.0338483	0.0156749
75	Mm.4809	NM_008827	Pgf	Placental growth factor	0.128623	0.100342	0.0211876	0.0675773	0.0634613	0.0762382	0.126866	0.0254284	0.0407757	0.0457891	0.029923	0.0420089	0.0351868	0.0494255	0.021046
76	Mm.4183	NM_008873	Plau	Plasminogen activator, urokinase	0.0247254	0.0593256	0.0193508	0.0568254	0.0492192	0.0418893	0.0406792	0.0366063	0.0145768	0.0561129	0.0566744	0.0420089	0.0391918	0.0408358	0.0417632
77	Mm.971	NM_008877	Plg	Plasminogen	0.0092205	0.0218443	0.0124393	0.0699631	0.0627283	0.0352391	0.0199494	0.025825	0.0199934	0.0702018	0.0777721	0.0511873	0.0343286	0.0427511	0.0382555
78	Mm.39617	NM_028199	Plxdc1	Plexin domain containing 1	0.00226649	0.0210684	0.0200151	0.0681459	0.0788554	0.0380703	0.0129256	0.0275377	0.0189202	0.0634003	0.0485386	0.0423619	0.0472019	0.0372695	0.0563419
79	Mm.293761	NM_080463	Pofut1	Protein O-fucosyltransferase 1	0.0330702	0.112659	0.0208159	0.191717	0.340555	0.139763	0.0478005	0.119973	0.0619339	0.120606	0.0813574	0.0543644	0.13865	0.0892408	0.13658
80	Mm.87365	NM_015768	Prok2	Prokineticin 2	0.0382728	0.0482472	0.0213557	0.058454	0.123886	0.0580431	0.0268756	0.0259504	0.036951	0.0746957	0.0586049	0.037655	0.0403361	0.0430098	0.0928435
81	Mm.245395	NM_008960	Pten	Phosphatase and tensin homolog	0.0593924	0.0238165	0.00607289	0.0762091	0.0373856	0.0405753	0.0363869	0.0376595	0.0378555	0.0286637	0.0297851	0.036949	0.035759	0.0347227	0.0156749
82	Mm.275434	NM_008969	Ptgs1	Prostaglandin-endoperoxide synthase 1	0.055632	0.0611576	0.0280703	0.0813579	0.172162	0.079676	0.0693107	0.0690756	0.0979528	0.287973	0.117348	0.270175	0.138173	0.150001	0.0660976
83	Mm.292547	NM_011198	Ptgs2	Prostaglandin-endoperoxide synthase 2	0.0126717	0.0404772	0.00985158	0.0563711	0.0422028	0.0323149	0.0129256	0.0228163	0.0348063	0.0393519	0.0417818	0.0425972	0.0363311	0.0329443	0.0457093
84	Mm.279690	NM_008973	Ptn	Pleiotrophin	0.223816	0.266098	0.194245	0.453148	0.320239	0.291509	0.195933	0.435515	0.154415	0.733111	0.545646	0.40385	0.221896	0.384338	0.295302
85	Mm.2044	NM_011340	Serpinf1	Serine (or cysteine) peptidase inhibitor, clade F, member 1	0.0121051	0.0171565	0.0113691	0.052125	0.0903748	0.0366261	0.0171692	0.0255743	0.00761249	0.0567202	0.0514344	0.0377727	0.0351868	0.0330671	0.0596303
86	Mm.86361	NM_021309	Sh2d2a	SH2 domain protein 2A	0.0117445	0.0145701	0.0137983	0.0377445	0.0671266	0.0289968	0.0198031	0.012152	0.00904956	0.0437243	0.0257862	0.0408322	0.0351868	0.0266477	0.0922955
87	Mm.272920	NM_008541	Smad5	MAD homolog 5 (Drosophila)	0.0115385	0.037783	0.00893999	0.0392589	0.0712107	0.0337462	0.0282901	0	0.0337452	0.0564773	0.0348872	0.0425972	0.0351868	0.0330263	0.120138
88	Mm.20944	NM_025367	Sphk1	Sphingosine kinase 1	0.122545	0.15263	0.0229751	0.120277	0.224628	0.128611	0.148669	0.100291	0.0909619	0.255544	0.174849	0.0966086	0.119673	0.140943	0.212543
89	Mm.220821	NM_138672	Stab1	Stabilin 1	0.0497083	0.00677853	0.0211876	0.0628828	0.0383281	0.0357771	0.0325336	0.0260006	0.0355148	0	0.00868731	0	0.0351868	0.0197033	0.014798
90	Mm.279611	NM_138673	Stab2	Stabilin 2	0.0186985	0.0252821	0.00539813	0.0484964	0.0662888	0.0328328	0.0185837	0.0213329	0.0438709	0.000728739	0.0219251	0.00600127	0.0351868	0.0210899	0.0178672
91	Mm.295194	NM_011532	Tbx1	T-box 1	0.0652646	0.0591963	0.011606	0.0362302	0.0851387	0.0514871	0.139353	0.0318854	0.0268472	0.0233196	0.0257862	0.0321244	0.0351868	0.044929	0.0518477
92	Mm.275336	NM_011536	Tbx4	T-box 4	0.0257556	0.0171349	0.00835817	0.0395617	0.110062	0.0401746	0.0173643	0.0419219	0.00728085	0.0359511	0.0488144	0.0335365	0.0363311	0.0316	0.0552457
93	Mm.14313	NM_013690	Tek	Endothelial-specific receptor tyrosine kinase	0.16602	0.126141	0.043623	0.0949871	0.251018	0.136358	0.125891	0.0875276	0.0442026	0.239269	0.107144	0.212986	0.100411	0.131062	0.158722
94	Mm.137222	NM_031199	Tgfa	Transforming growth factor alpha	0.025189	0.024032	0.0191964	0.027269	0.157501	0.0506375	0.0312654	0.0193939	0.0176015	0.0541696	0.0468839	0.0433033	0.0500626	0.0375257	0.0973377
95	Mm.248380	NM_011577	Tgfb1	Transforming growth factor, beta 1	0.0246223	0.0258856	0.0186566	0.0416023	0.100428	0.042239	0.0319971	0.0169242	0.0251228	0.0437243	0.048125	0.0420089	0.0351868	0.034727	0.147322
96	Mm.18213	NM_009367	Tgfb2	Transforming growth factor, beta 2	0.0891143	0.0584311	0.0127187	0.0470392	0.121268	0.0657142	0.084285	0.0115335	0.0387076	0.0370442	0.0605354	0.0335365	0.0431969	0.0441199	0.161901
97	Mm.3992	NM_009368	Tgfb3	Transforming growth factor, beta 3	0.32859	0.453321	0.0580299	0.622399	0.46821	0.38611	0.424742	0.299922	0.126337	0.308378	0.184226	0.172625	0.230955	0.249598	0.207391
98	Mm.197552	NM_009370	Tgfbr1	Transforming growth factor, beta receptor I	0.0387879	0.0448633	0.00823214	0.0517909	0.107968	0.0503284	0.0465323	0.0254992	0.0126975	0.0205261	0.0353008	0.0155327	0.0351868	0.0273251	0.0418728
99	Mm.4159	NM_011580	Thbs1	Thrombospondin 1	0.0310097	0.0316403	0.00243441	0.0416818	0.119487	0.0452507	0.0343871	0.018228	0.0191091	0.0207691	0.0286819	0.0322421	0.0351868	0.0269434	0.0531631
100	Mm.26688	NM_011581	Thbs2	Thrombospondin 2	0.129963	0.0376645	0.0110992	0.0550081	0.15991	0.0787289	0.146816	0.0206524	0.0228676	0.0491899	0.0522618	0.0460097	0.059789	0.056798	0.0646726
101	Mm.8245	NM_011593	Timp1	Tissue inhibitor of metalloproteinase 1	0.0448662	0.0436024	0.0213557	0.0593627	0.163575	0.0665524	0.0542877	0.025825	0.0110394	0.0584206	0.0627417	0.073898	0.091543	0.053965	0.0767302
102	Mm.206505	NM_011594	Timp2	Tissue inhibitor of metalloproteinase 2	0.258534	0.266766	0.0803302	0.334218	0.752425	0.338455	0.256757	0.24258	0.196864	0.404571	0.453119	0.666847	0.420526	0.377323	0.219996
103	Mm.4871	NM_011595	Timp3	Tissue inhibitor of metalloproteinase 3	0.473594	0.664953	0.0540144	0.174454	0.444439	0.362291	0.924501	0.269784	0.225495	0.289188	0.216631	0.220517	0.16535	0.330209	0.2018
104	Mm.34056	NM_027902	Tmprss6	Transmembrane serine protease 6	0.0490901	0.0509952	0.0245946	0.0467935	0.163366	0.0669678	0.0384843	0.0240699	0.0589049	0.0618213	0.068809	0.0483632	0.0546397	0.0507275	0.124084
105	Mm.1293	NM_013693	Tnf	Tumor necrosis factor	0.064492	0.0468031	0	0.130439	0.176875	0.0837218	0.103015	0.0636099	0.0306057	0.0546554	0.039024	0.0396554	0.0380476	0.052659	0.0487785
106	Mm.255332	NM_009396	Tnfaip2	Tumor necrosis factor, alpha-induced protein 2	0.0374486	0.0301316	0.00715252	0.0337016	0.161271	0.0539411	0.038972	0.0244962	0.0123659	0.0410523	0.0332324	0.0396554	0.0351868	0.0321373	0.0411055
107	Mm.28518	NM_013749	Tnfrsf12a	Tumor necrosis factor receptor superfamily, member 12a	0.0686129	0.0717619	0.00534457	0.0969557	0.178655	0.084266	0.0916014	0.0260006	0.0421022	0.05587	0.0391619	0.0661316	0.0369033	0.0511101	0.0657687
108	Mm.344820	NM_011614	Tnfsf12	Tumor necrosis factor (ligand) superfamily, member 12	0.0442996	0.0389792	0.0177734	0.0942299	0.160119	0.0710803	0.0375575	0.0391639	0.0522723	0.0437243	0.0550197	0.0608364	0.0369033	0.0464968	0.0748667
109	Mm.208152	NM_177371	Tnfsf15	Tumor necrosis factor (ligand) superfamily, member 15	0.0430633	0.0434516	0.0169532	0.159947	0.175513	0.0877857	0.0441911	0.0386624	0.0984797	0.0702018	0.0694985	0.0921371	0.0903987	0.0719385	0.0924051
110	Mm.358643	NM_011618	Tnnt1	Troponin T1, skeletal, slow	0.0382728	0.04676	0.037466	0.140078	0.169335	0.0863823	0.0457031	0.0352712	0.092842	0.0787038	0.0889416	0.110847	0.0460576	0.0711952	0.118055
111	Mm.282184	NM_009505	Vegfa	Vascular endothelial growth factor A	0.0977167	0.111582	0.0407181	0.079655	0.184729	0.10288	0.0989178	0.0763468	0.042655	0.114291	0.108247	0.128262	0.100411	0.09559	0.154228
112	Mm.15607	NM_011697	Vegfb	Vascular endothelial growth factor B	0.869163	0.98099	0.153046	0.677825	0.431348	0.622474	0.791342	0.363681	0.332723	0.66631	0.735388	0.763926	0.400215	0.579084	0.293685
113	Mm.1402	NM_009506	Vegfc	Vascular endothelial growth factor C	0.158551	0.0708351	0.0622134	0.123802	0.212271	0.125535	0.0961091	0.113085	0.0533777	0.086824	0.0792648	0.0758984	0.0615055	0.0808663	0.112574
114	Mm.23566	NM_153423	Wasf2	WAS protein family, member 2	0.0677887	0.0555107	0.00661271	0.0660258	0.156559	0.0704993	0.0732323	0.0365312	0.0184458	0.0597149	0.0821322	0.0836647	0.0643662	0.0597268	0.0788129
115	N/A	L08752	PUC18	PUC18 Plasmid DNA	0.096944	0.0521376	0.0276654	0.11851	0.152789	0.0896091	0.0520369	0.0651099	0.0425444	0.0747686	0.151132	0.141418	0.0494904	0.0823571	0.0894455
116			Blank		0.102868	0.0568577	0.0472336	0.154313	0.175723	0.107399	0.0614127	0.0518632	0.0481822	0.0905718	0.214977	0.137715	0.0569283	0.0945214	0.115315
117			Blank		0.1193	0.0629573	0.18718	0.220989	0.213842	0.160854	0.0701594	0.14224	0.0886413	0.152411	0.440157	0.189569	0.12406	0.172463	0.180645
118	N/A	SA_00005	AS1R2	Artificial Sequence 1 Related 2 (80% identity)(48/60)	0.09715	0.057763	0.182457	0.27131	0.228712	0.167478	0.101144	0.194833	0.0820086	0.181144	0.422093	0.156386	0.0626497	0.171466	0.200976
119	N/A	SA_00004	AS1R1	Artificial Sequence 1 Related 1 (90% identity)(54/60)	0.0758244	0.0494757	0.0406209	0.139687	0.204626	0.102047	0.0515587	0.0799823	0.0600689	0.122428	0.241866	0.126733	0.0523512	0.104998	0.293372
120	N/A	SA_00003	AS1	Artificial Sequence 1	0.114355	0.0726671	0.12942	0.321724	0.203788	0.168391	0.0572533	0.118864	0.115725	0.146789	0.35025	0.208279	0.0626497	0.151402	0.165421
121	Mm.180003	NM_024277	Rps27a	Ribosomal protein S27a	1.0549	1.07552	1.17035	1.08064	1.0756	1.0914	1.01781	1.04505	1.06465	1.03203	1.04057	0.997968	0.827987	1.00372	1.02424
122	Mm.163	NM_009735	B2m	Beta-2 microglobulin	0.616237	0.471264	0.0834011	0.372055	0.424018	0.393395	0.887333	0.621439	0.56177	0.785453	0.543534	0.999649	0.29494	0.670588	0.536234
123	Mm.2180	NM_008302	Hsp90ab1	Heat shock protein 90kDa alpha (cytosolic), class B member 1	1.0549	1.07552	0.948316	1.09155	1.06827	1.04771	1.0141	1.04292	1.0463	1.02352	1.05707	0.980866	1.06047	1.03218	0.926901
124	Mm.2180	NM_008302	Hsp90ab1	Heat shock protein 90kDa alpha (cytosolic), class B member 1	1.0549	1.0756	1.03037	1.08715	1.08157	1.06592	1.01542	1.05081	1.06132	1.03069	1.06316	1.00132	1.11253	1.04789	0.994314
125	Mm.5246	NM_008907	Ppia	Peptidylprolyl isomerase A	1.0549	1.07552	1.20734	1.0973	1.08764	1.10454	1.016	1.06398	1.07493	1.0321	1.08495	1.01388	1.17127	1.0653	1.12925
126	Mm.5246	NM_008907	Ppia	Peptidylprolyl isomerase A	1.0549	1.07552	1.1943	1.09412	1.08764	1.1013	1.016	1.06122	1.07847	1.03205	1.07695	1.01388	1.17175	1.06433	1.05921
127	N/A	SA_00007	BAS2C	Biotinylated Artificial Sequence 2 Complementary sequence	1.02965	1.07481	0.371526	0.894225	0.917152	0.857472	0.993902	1.01396	0.915521	1.02827	1.04772	1.01176	1.02624	1.00534	0.698464
128	N/A	SA_00007	BAS2C	Biotinylated Artificial Sequence 2 Complementary sequence	1.05438	1.07552	1.18203	1.08549	1.08764	1.09701	1.01405	1.05461	1.0589	1.03212	1.0673	1.00199	1.18062	1.05851	1.13758
Data shows the normalized expression values for E (embryonic) and P (postnatal) days, Eav: Average of embryonic 5 days, Pav: Average of postnatal 7 days
Green: House keeping genes, Blue: Negative control genes, Red: Artificial positive genes
